# Supplementary material for: Arginase-1+ Exosomes from Reprogrammed Macrophages Promote Glioblastoma Progression
Source: Int J Mol Sci. 2020 Jun 2;21(11):3990. doi: 10.3390/ijms21113990 (PMC7312363; doi:10.3390/ijms21113990)
Supplement: Supplementary file 1 [file ijms-21-03990-s001.zip]

Archive with 6 entries (5 files):
- ijms-795567-supp-final/
- ijms-795567-supp-final/Azambuja Table S2.tiff
- ijms-795567-supp-final/Azambuja Table S1.tiff
- ijms-795567-supp-final/Fig_S1.TIF
- ijms-795567-supp-final/Fig_S2.TIF
- ijms-795567-supp-final/Fig_S3.TIF
